# Supplementary material for: LC–MS-Based Urine Metabolomics Analysis for the Diagnosis and Monitoring of Medulloblastoma
Source: Front Oncol. 2022 Jul 22;12:949513. doi: 10.3389/fonc.2022.949513 (PMC9353006; doi:10.3389/fonc.2022.949513)
Supplement: Supplementary file 3 [file Table_1.xlsx]

## Sheet: (a)
TableS1. The detailed clinical information in this study
(a)The detailed clinical information of medulloblastoma
NO.	Sex	Age	Disease	Pathological grade	discovery group	validation group
M1	female	2	medulloblastoma	WHOⅣ	+
M2	female	3	medulloblastoma	WHOⅣ	+
M3	female	3	medulloblastoma	WHOⅣ	+
M4	female	3	medulloblastoma	WHOⅣ	+
M5	female	4	medulloblastoma	WHOⅣ	+
M6	female	4	medulloblastoma	WHOⅣ	+
M7	female	5	medulloblastoma	WHOⅣ	+
M8	female	5	medulloblastoma	WHOⅣ	+
M9	female	5	medulloblastoma	WHOⅣ	+
M10	female	6	medulloblastoma	WHOⅣ	+
M11	female	6	medulloblastoma	WHOⅣ	+
M12	female	6	medulloblastoma	WHOⅣ	+
M13	female	7	medulloblastoma	WHOⅣ	+
M14	female	7	medulloblastoma	WHOⅣ	+
M15	female	7	medulloblastoma	WHOⅣ	+
M16	female	8	medulloblastoma	WHOⅣ	+
M17	female	8	medulloblastoma	WHOⅣ	+
M18	female	9	medulloblastoma	WHOⅣ	+
M19	female	9	medulloblastoma	WHOⅣ	+
M20	female	9	medulloblastoma	WHOⅣ	+
M21	female	9	medulloblastoma	WHOⅣ	+
M22	female	9	medulloblastoma	WHOⅣ	+
M23	female	10	medulloblastoma	WHOⅣ	+
M24	female	10	medulloblastoma	WHOⅣ	+
M25	female	10	medulloblastoma	WHOⅣ	+
M26	female	10	medulloblastoma	WHOⅣ	+
M27	female	12	medulloblastoma	WHOⅣ	+
M28	female	12	medulloblastoma	WHOⅣ	+
M29	female	15	medulloblastoma	WHOⅣ	+
M30	female	15	medulloblastoma	WHOⅣ	+
M31	male	3	medulloblastoma	WHOⅣ	+
M32	male	3	medulloblastoma	WHOⅣ	+
M33	male	4	medulloblastoma	WHOⅣ	+
M34	male	4	medulloblastoma	WHOⅣ	+
M35	male	4	medulloblastoma	WHOⅣ	+
M36	male	4	medulloblastoma	WHOⅣ	+
M37	male	4	medulloblastoma	WHOⅣ	+
M38	male	4	medulloblastoma	WHOⅣ	+
M39	male	5	medulloblastoma	WHOⅣ	+
M40	male	5	medulloblastoma	WHOⅣ	+
M41	male	5	medulloblastoma	WHOⅣ	+
M42	male	5	medulloblastoma	WHOⅣ	+
M43	male	6	medulloblastoma	WHOⅣ	+
M44	male	6	medulloblastoma	WHOⅣ	+
M45	male	6	medulloblastoma	WHOⅣ	+
M46	male	6	medulloblastoma	WHOⅣ	+
M47	male	6	medulloblastoma	WHOⅣ	+
M48	male	6	medulloblastoma	WHOⅣ	+
M49	male	6	medulloblastoma	WHOⅣ	+
M50	male	7	medulloblastoma	WHOⅣ	+
M51	male	7	medulloblastoma	WHOⅣ	+
M52	male	7	medulloblastoma	WHOⅣ	+
M53	male	7	medulloblastoma	WHOⅣ	+
M54	male	7	medulloblastoma	WHOⅣ	+
M55	male	7	medulloblastoma	WHOⅣ	+
M56	male	8	medulloblastoma	WHOⅣ	+
M57	male	8	medulloblastoma	WHOⅣ	+
M58	male	8	medulloblastoma	WHOⅣ	+
M59	male	8	medulloblastoma	WHOⅣ	+
M60	male	8	medulloblastoma	WHOⅣ	+
M61	male	9	medulloblastoma	WHOⅣ	+
M62	male	9	medulloblastoma	WHOⅣ	+
M63	male	10	medulloblastoma	WHOⅣ	+
M64	male	10	medulloblastoma	WHOⅣ	+
M65	male	10	medulloblastoma	WHOⅣ	+
M66	male	11	medulloblastoma	WHOⅣ	+
M67	male	12	medulloblastoma	WHOⅣ	+
M68	male	12	medulloblastoma	WHOⅣ	+
M69	male	12	medulloblastoma	WHOⅣ	+
M70	male	13	medulloblastoma	WHOⅣ	+
M71	male	13	medulloblastoma	WHOⅣ	+
M72	male	14	medulloblastoma	WHOⅣ	+
M73	male	14	medulloblastoma	WHOⅣ	+
M74	male	17	medulloblastoma	WHOⅣ	+
M75	male	3	medulloblastoma	WHOⅣ		*
M76	male	4	medulloblastoma	WHOⅣ		*
M77	male	4	medulloblastoma	WHOⅣ		*
M79	male	5	medulloblastoma	WHOⅣ		*
M80	male	5	medulloblastoma	WHOⅣ		*
M81	male	5	medulloblastoma	WHOⅣ		*
M82	male	6	medulloblastoma	WHOⅣ		*
M83	male	6	medulloblastoma	WHOⅣ		*
M84	male	6	medulloblastoma	WHOⅣ		*
M85	male	6	medulloblastoma	WHOⅣ		*
M86	male	7	medulloblastoma	WHOⅣ		*
M87	male	7	medulloblastoma	WHOⅣ		*
M88	male	7	medulloblastoma	WHOⅣ		*
M89	male	8	medulloblastoma	WHOⅣ		*
M90	male	8	medulloblastoma	WHOⅣ		*
M91	male	9	medulloblastoma	WHOⅣ		*
M92	male	10	medulloblastoma	WHOⅣ		*
M93	male	11	medulloblastoma	WHOⅣ		*
M94	male	12	medulloblastoma	WHOⅣ		*
M95	male	13	medulloblastoma	WHOⅣ		*
M96	male	14	medulloblastoma	WHOⅣ		*
M97	male	16	medulloblastoma	WHOⅣ		*
M98	female	1	medulloblastoma	WHOⅣ		*
M99	female	3	medulloblastoma	WHOⅣ		*
M100	female	3	medulloblastoma	WHOⅣ		*
M101	female	4	medulloblastoma	WHOⅣ		*
M102	female	5	medulloblastoma	WHOⅣ		*
M103	female	6	medulloblastoma	WHOⅣ		*
M104	female	7	medulloblastoma	WHOⅣ		*
M105	female	7	medulloblastoma	WHOⅣ		*
M106	female	8	medulloblastoma	WHOⅣ		*
M107	female	9	medulloblastoma	WHOⅣ		*
M108	female	9	medulloblastoma	WHOⅣ		*
M109	female	9	medulloblastoma	WHOⅣ		*
M110	female	10	medulloblastoma	WHOⅣ		*
M111	female	11	medulloblastoma	WHOⅣ		*
M112	female	12	medulloblastoma	WHOⅣ		*

## Sheet: (b)
(b)The detailed clinical information of brain malignant tumors.
No.	Sex	Age	Disease	Pathological stage	discovery group	validation group
Mal1	female	2	Ependymoma	WHOⅡ	+
Mal2	female	2	Anaplastic ependymoma	WHOⅢ	+
Mal4	female	4	Ependymoma	WHOⅢ	+
Mal5	female	4	Anaplastic ependymoma	WHOⅢ	+
Mal7	female	5	Anaplastic ependymoma	WHOⅢ	+
Mal8	female	5	Ependymoma	WHOⅢ	+
Mal10	female	7	Papilloma of choroid plexus	WHOⅠ	+
Mal11	female	9	Anaplastic ependymoma	WHOⅢ	+
Mal13	female	11	Papilloma of choroid plexus	WHOⅢ	+
Mal14	female	12	Astrocytoma	WHOⅡ	+
Mal16	male	3	Ependymoma	WHOⅠ	+
Mal17	male	3	Infantileembryonalcarcinoma	WHOⅠ	+
Mal19	male	4	Glioma of ganglion cells	WHOⅠ	+
Mal20	male	4	Anaplastic ependymoma	WHOⅢ	+
Mal22	male	5	Anaplastic ependymoma	WHOⅢ	+
Mal23	male	6	Anaplastic ependymoma	WHOⅢ	+
Mal25	male	7	Anaplastic ependymoma	WHO II-III	+
Mal26	male	7	Pilocytic astrocytoma	WHOⅠ	+
Mal28	male	10	Mixed neuronal glioma	WHOⅠ	+
Mal29	male	13	Glioblastoma	WHOⅣ	+
Mal3	female	3	Anaplastic ependymoma，	WHOⅢ		*
Mal6	female	5	Mixed glial neuronal tumour	WHOⅡ-Ⅲ		*
Mal9	female	7	Anaplastic ependymoma	WHOⅢ		*
Mal12	female	11	pilocytic astrocytoma	WHOⅠ		*
Mal15	female	10	Subependymal giant cell astrocytoma	WHOⅠ		*
Mal18	male	4	Anaplastic ependymoma	WHOⅢ		*
Mal21	male	5	Anaplastic ependymoma	WHOⅢ		*
Mal24	male	7	Ependymoma	WHO II-III		*
Mal27	male	8	Ependymoma	WHOⅢ		*
Mal30	male	13	Pilocytic astrocytoma	WHOⅣ		*
Mal31	male	12	Glioblastoma	WHOⅠ		*

## Sheet: (c)
(c)The detailed clinical information of brain benign diseases
NO.	Sex	Age	Disease	discovery group	validation group
Ben1	female	1	epilepsy	+
Ben2	female	2	brain disease	+
Ben3	female	3	headache	+
Ben4	female	6	convulsion	+
Ben5	female	7	epilepsy	+
Ben6	female	8	physical pain	+
Ben7	female	10	convulsion	+
Ben8	female	11	ataxia	+
Ben9	female	12	convulsion	+
Ben10	female	14	dizzy	+
Ben11	male	1	infection	+
Ben12	male	2	epilepsy	+
Ben13	male	3	epilepsy	+
Ben14	male	3	epilepsy	+
Ben15	male	4	convulsion	+
Ben16	male	4	epilepsy	+
Ben17	male	4	hygromata	+
Ben18	male	4	epilepsy	+
Ben19	male	5	epilepsy	+
Ben20	male	5	space-occupying lesions in the spinal canal	+
Ben21	male	5	demyelinating encephalopathy	+
Ben22	male	6	headache	+
Ben23	male	7	amyotrophy	+
Ben24	male	8	epilepsy	+
Ben25	male	9	headache	+
Ben26	male	9	epilepsy	+
Ben27	male	10	epilepsy	+
Ben28	male	10	convulsion	+
Ben29	male	11	epilepsy	+
Ben30	male	11	epilepsy	+
Ben31	male	11	hygromata	+
Ben32	male	12	physical pain	+
Ben33	male	12	membrane myelin sheath disease	+
Ben34	male	12	cerebral palsy	+
Ben35	female	2	headache		*
Ben36	female	7	epilepsy		*
Ben37	female	9	convulsion		*
Ben38	female	12	dyskinesia		*
Ben39	male	2	infection		*
Ben40	male	3	epilepsy		*
Ben41	male	4	cerebral palsy		*
Ben42	male	4	cerebral palsy		*
Ben43	male	5	epilepsy		*
Ben44	male	6	cerebral infarction		*
Ben45	male	8	hygromata		*
Ben46	male	9	epilepsy		*
Ben47	male	10	epilepsy		*
Ben48	male	11	headache		*
Ben49	male	12	headache		*
Ben50	male	13	epilepsy		*
Ben51	male	14	epilepsy		*

## Sheet: (d)
(d)The detailed clinical information of validation group of medulloblastoma with surgery after about a week.
NO	Sex	Age	Disease	Pathological grade	Day
M-postoperation 1	female	4	medulloblastoma	WHOⅣ	6
M-postoperation 2	female	4	medulloblastoma	WHOⅣ	7
M-postoperation 3	female	5	medulloblastoma	WHOⅣ	8
M-postoperation 4	female	5	medulloblastoma	WHOⅣ	5
M-postoperation 5	female	5	medulloblastoma	WHOⅣ	5
M-postoperation 6	female	5	medulloblastoma	WHOⅣ	8
M-postoperation 7	female	6	medulloblastoma	WHOⅣ	7
M-postoperation 8	female	7	medulloblastoma	WHOⅣ	7
M-postoperation 9	female	8	medulloblastoma	WHOⅣ	6
M-postoperation 10	female	9	medulloblastoma	WHOⅣ	5
M-postoperation 11	female	9	medulloblastoma	WHOⅣ	5
M-postoperation 12	female	9	medulloblastoma	WHOⅣ	5
M-postoperation 13	female	9	medulloblastoma	WHOⅣ	7
M-postoperation 14	female	10	medulloblastoma	WHOⅣ	7
M-postoperation 15	female	12	medulloblastoma	WHOⅣ	6
M-postoperation 16	female	15	medulloblastoma	WHOⅣ	7
M-postoperation 17	female	15	medulloblastoma	WHOⅣ	5
M-postoperation 18	male	3	medulloblastoma	WHOⅣ	5
M-postoperation 19	male	5	medulloblastoma	WHOⅣ	6
M-postoperation 20	male	6	medulloblastoma	WHOⅣ	5
M-postoperation 21	male	6	medulloblastoma	WHOⅣ	8
M-postoperation 22	male	7	medulloblastoma	WHOⅣ	8
M-postoperation 23	male	7	medulloblastoma	WHOⅣ	8
M-postoperation 24	male	7	medulloblastoma	WHOⅣ	7
M-postoperation 25	male	8	medulloblastoma	WHOⅣ	6
M-postoperation 26	male	10	medulloblastoma	WHOⅣ	8
M-postoperation 27	male	12	medulloblastoma	WHOⅣ	6
M-postoperation 28	male	13	medulloblastoma	WHOⅣ	5
M-postoperation 29	male	16	medulloblastoma	WHOⅣ	8

## Sheet: (e)
(e)The detailed clinical information of validation group of medulloblastoma with surgery after about a month.
NO	Sex	Age	Disease	Pathological grade	Day
M-postoperation 30	female	1	medulloblastoma	WHOⅣ	37
M-postoperation 31	female	2	medulloblastoma	WHOⅣ	29
M-postoperation 32	female	2	medulloblastoma	WHOⅣ	33
M-postoperation 33	female	3	medulloblastoma	WHOⅣ	33
M-postoperation 34	female	3	medulloblastoma	WHOⅣ	29
M-postoperation 35	female	3	medulloblastoma	WHOⅣ	32
M-postoperation 36	female	3	medulloblastoma	WHOⅣ	36
M-postoperation 37	female	4	medulloblastoma	WHOⅣ	27
M-postoperation 38	female	4	medulloblastoma	WHOⅣ	28
M-postoperation 39	female	5	medulloblastoma	WHOⅣ	28
M-postoperation 40	female	5	medulloblastoma	WHOⅣ	28
M-postoperation 41	female	6	medulloblastoma	WHOⅣ	33
M-postoperation 42	female	6	medulloblastoma	WHOⅣ	30
M-postoperation 43	female	7	medulloblastoma	WHOⅣ	27
M-postoperation 44	female	7	medulloblastoma	WHOⅣ	28
M-postoperation 45	female	7	medulloblastoma	WHOⅣ	33
M-postoperation 46	female	7	medulloblastoma	WHOⅣ	36
M-postoperation 47	female	8	medulloblastoma	WHOⅣ	27
M-postoperation 48	female	8	medulloblastoma	WHOⅣ	32
M-postoperation 49	female	8	medulloblastoma	WHOⅣ	30
M-postoperation 50	female	8	medulloblastoma	WHOⅣ	30
M-postoperation 51	female	9	medulloblastoma	WHOⅣ	33
M-postoperation 52	female	9	medulloblastoma	WHOⅣ	37
M-postoperation 53	female	9	medulloblastoma	WHOⅣ	26
M-postoperation 54	female	10	medulloblastoma	WHOⅣ	31
M-postoperation 55	female	11	medulloblastoma	WHOⅣ	26
M-postoperation 56	female	11	medulloblastoma	WHOⅣ	29
M-postoperation 57	female	12	medulloblastoma	WHOⅣ	32
M-postoperation 58	female	12	medulloblastoma	WHOⅣ	32
M-postoperation 59	male	2	medulloblastoma	WHOⅣ	33
M-postoperation 60	male	3	medulloblastoma	WHOⅣ	31
M-postoperation 61	male	3	medulloblastoma	WHOⅣ	33
M-postoperation 62	male	3	medulloblastoma	WHOⅣ	25
M-postoperation 63	male	3	medulloblastoma	WHOⅣ	28
M-postoperation 64	male	4	medulloblastoma	WHOⅣ	34
M-postoperation 65	male	4	medulloblastoma	WHOⅣ	28
M-postoperation 66	male	4	medulloblastoma	WHOⅣ	27
M-postoperation 67	male	4	medulloblastoma	WHOⅣ	28
M-postoperation 68	male	4	medulloblastoma	WHOⅣ	37
M-postoperation 69	male	4	medulloblastoma	WHOⅣ	25
M-postoperation 70	male	4	medulloblastoma	WHOⅣ	26
M-postoperation 71	male	4	medulloblastoma	WHOⅣ	25
M-postoperation 72	male	5	medulloblastoma	WHOⅣ	35
M-postoperation 73	male	5	medulloblastoma	WHOⅣ	27
M-postoperation 74	male	5	medulloblastoma	WHOⅣ	32
M-postoperation 75	male	5	medulloblastoma	WHOⅣ	31
M-postoperation 76	male	6	medulloblastoma	WHOⅣ	33
M-postoperation 77	male	6	medulloblastoma	WHOⅣ	33
M-postoperation 78	male	6	medulloblastoma	WHOⅣ	25
M-postoperation 79	male	7	medulloblastoma	WHOⅣ	31
M-postoperation 80	male	7	medulloblastoma	WHOⅣ	26
M-postoperation 81	male	7	medulloblastoma	WHOⅣ	37
M-postoperation 82	male	7	medulloblastoma	WHOⅣ	32
M-postoperation 83	male	7	medulloblastoma	WHOⅣ	30
M-postoperation 84	male	7	medulloblastoma	WHOⅣ	26
M-postoperation 85	male	7	medulloblastoma	WHOⅣ	25
M-postoperation 86	male	7	medulloblastoma	WHOⅣ	32
M-postoperation 87	male	7	medulloblastoma	WHOⅣ	36
M-postoperation 88	male	7	medulloblastoma	WHOⅣ	35
M-postoperation 89	male	7	medulloblastoma	WHOⅣ	32
M-postoperation 90	male	7	medulloblastoma	WHOⅣ	34
M-postoperation 91	male	8	medulloblastoma	WHOⅣ	32
M-postoperation 92	male	8	medulloblastoma	WHOⅣ	35
M-postoperation 93	male	8	medulloblastoma	WHOⅣ	30
M-postoperation 94	male	9	medulloblastoma	WHOⅣ	33
M-postoperation 95	male	9	medulloblastoma	WHOⅣ	26
M-postoperation 96	male	9	medulloblastoma	WHOⅣ	36
M-postoperation 97	male	9	medulloblastoma	WHOⅣ	37
M-postoperation 98	male	10	medulloblastoma	WHOⅣ	29
M-postoperation 99	male	11	medulloblastoma	WHOⅣ	34
M-postoperation 100	male	11	medulloblastoma	WHOⅣ	33
M-postoperation 101	male	12	medulloblastoma	WHOⅣ	32
M-postoperation 102	male	13	medulloblastoma	WHOⅣ	35
M-postoperation 103	male	13	medulloblastoma	WHOⅣ	32
M-postoperation 104	male	13	medulloblastoma	WHOⅣ	29
M-postoperation 105	male	14	medulloblastoma	WHOⅣ	25
M-postoperation 106	male	14	medulloblastoma	WHOⅣ	33
M-postoperation 107	male	14	medulloblastoma	WHOⅣ	32
M-postoperation 108	male	16	medulloblastoma	WHOⅣ	28
M-postoperation 109	male	17	medulloblastoma	WHOⅣ	29
