# Supplementary material for: LC–MS-Based Urine Metabolomics Analysis for the Diagnosis and Monitoring of Medulloblastoma
Source: Front Oncol. 2022 Jul 22;12:949513. doi: 10.3389/fonc.2022.949513 (PMC9353006; doi:10.3389/fonc.2022.949513)
Supplement: Supplementary file 4 [file Table_2.xlsx]

## Sheet: (a)
Table S2a. Differential metabolites between medulloblastoma and health control
Variables	Metabolites ID	Description	Score	p-value	Fold Change（MB/con）
4.73_326.0365m/z	HMDB0002377	Urothion	46.1	3.11e-06	0.488903
6.03_360.2366m/z	HMDB0038940	(-)-11-Hydroxy-9,15,16-trioxooctadecanoic acid	41.2	4.11e-10	2.09373
6.12_436.7733m/z	HMDB0012642	20-Oxo-leukotriene E4	33.7	6.18e-05	0.121332
6.15_376.2680m/z	HMDB0012983	Kinetensin 1-3	42.4	8.01e-08	2.35351
6.54_349.2360m/z	HMDB0003128	Cortolone	49.6	1.13e-08	0.32348
6.56_364.2237n	HMDB0000903	Tetrahydrocortisone	46.6	1.3e-10	0.1898
6.85_482.2496n	HMDB0010351	11-beta-Hydroxyandrosterone-3-glucuronide	50.8	5.84e-05	0.333544
6.89_325.1878n	HMDB0061634	3-hydroxyoctanoyl carnitine	48	6.32e-09	2.0056
7.26_214.1429m/z	HMDB0094810	5-nonenoylglycine	37.6	5.18e-06	2.05657
2.75_294.1536m/z	HMDB0000216	Norepinephrine	43.1	0.00446	3.32455
3.15_157.0602m/z	HMDB0006028	N-Acetylasparagine	33.2	7.81e-08	4.1341

## Sheet: (b)
Table S2 b. AUC value of differential metabolites for MB and control distinction
Name	AUC
Tetrahydrocortisone	0.90285
N-Acetylasparagine	0.86464
Cortolone	0.80714
5-nonenoylglycine	0.80227
Kinetensin 1-3	0.79795
3-hydroxyoctanoyl carnitine	0.77956
Norepinephrine	0.77632
20-Oxo-leukotriene E4	0.76568
Urothion	0.74315

## Sheet: (c)
Table S2c. Differential metabolites between Medulloblastoma and brain benign diseases
Variables	Metabolites ID	Description	Score	p-value	Fold Change(MB/brain benign diseases）
5.20_246.1692m/z	HMDB0000688	Isovalerylcarnitine	41.6	1.62e-10	0.472
6.68_322.1667m/z	HMDB0000903	Tetrahydrocortisone	46.6	1.07e-07	5.15
6.82_212.1405n	HMDB0003128	Cortolone	49.6	1.07e-07	4.24
6.85_482.2496n	HMDB0038940	(-)-11-Hydroxy-9,15,16-trioxooctadecanoic acid	41.2	1.77e-07	0.494
4.40_232.1536m/z	HMDB0002013	Butyrylcarnitine	44.4	8.36e-07	0.534
4.81_290.1589m/z	HMDB0061677	O-Adipoylcarnitine	45.2	6.02e-06	0.395
6.63_363.2152m/z	HMDB0002377	Urothion	46.1	5.44e-05	1.86
5.97_356.2052m/z	HMDB0062301	18-carboxy dinor Leukotriene B4	41.9	7.76e-05	0.0875
7.86_444.2342n	HMDB0010351	11-beta-Hydroxyandrosterone-3-glucuronide	50.8	0.000164	4.02
7.09_290.1410m/z	HMDB0012983	Kinetensin 1-3	42.4	0.0009	0.394
7.44_434.2368m/z	HMDB0012642	20-Oxo-leukotriene E4	33.7	0.00184	5.37
3.96_211.0706m/z	HMDB0000012	Deoxyuridine	42.2	0.00204	1.6
4.85_114.0910m/z	HMDB0094810	5-nonenoylglycine	37.6	0.00762	0.639

## Sheet: (d)
Table S2d. AUC value of differential metabolites for MB and brain benign diseases distinction
Name	AUC
11-beta-Hydroxyandrosterone-3-glucuronide	0.74214
18-carboxy dinor Leukotriene B4	0.87322
20-Oxo-leukotriene E4	0.70051
5-nonenoylglycine	0.70508
Butyrylcarnitine	0.74913
Cortolone	0.86167
Deoxyuridine	0.68278
Isovalerylcarnitine	0.79533
Kinetensin 1-3	0.73382
O-Adipoylcarnitine	0.72468
Tetrahydrocortisone	0.89337
Urothion	0.71125

## Sheet: (e)
Table S2e. Differential metabolites between Medulloblastoma and brain malignant tumor
Variables	Metabolites ID	Description	Score	p-value	Fold Change(MB/brain malignant tumor）
6.63_363.2152m/z	HMDB0002377	Urothion	46.1	0.000203	2.31
6.68_322.1667m/z	HMDB0000903	Tetrahydrocortisone	46.6	0.000238	3.36
5.45_179.0577n	HMDB0000181	L-Dopa	47.4	0.000502	2.29
6.82_212.1405n	HMDB0003128	Cortolone	49.6	0.00151	2.3
4.40_232.1536m/z	HMDB0002013	Butyrylcarnitine	44.4	0.00489	1.47
3.96_211.0706m/z	HMDB0000012	Deoxyuridine	42.2	0.0332	1.44
7.44_434.2368m/z	HMDB0012642	20-Oxo-leukotriene E4	33.7	0.0421	3.41

## Sheet: (f)
Table S2f. AUC value of differential metabolites for MB and brain malignant tumor distinction
Name	AUC
Tetrahydrocortisone	0.8228
Urothion	0.76845
L-Dopa	0.73575
20-Oxo-leukotriene E4	0.73177
Cortolone	0.72735
Butyrylcarnitine	0.66814
Deoxyuridine	0.616

## Sheet: (g)
Table S2g. the AUC value of 2 metabolites for MB and control, brain benign diseases, and other brain malignant tumor distinction
metabolites	The AUC of MB VS. con	The AUC of MB VS. brain benign diseases	The AUC of MB VS. brain malignant tumor
Cortolone	0.80714	0.86167	0.72735
Tetrahydrocortisone	0.90285	0.89337	0.8228
Urothion	0.74315	0.71125	0.76845
20-Oxo-leukotriene E4	0.76568	0.70051	0.73177
